# Supplementary material for: UBE2D3 Activates SHP-2 Ubiquitination to Promote Glycolysis and Proliferation of Glioma via Regulating STAT3 Signaling Pathway
Source: Front Oncol. 2021 Jun 14;11:674286. doi: 10.3389/fonc.2021.674286 (PMC8236812; doi:10.3389/fonc.2021.674286)
Supplement: Supplementary file 2 [file Table_1.xlsx]

## Sheet: Sheet1
Table S1. Ranked_gene list (UBE2D3_pos_versus_UBE2D3_neg)
Rank	NAME	SCORE
1	UBE2D3	1
2	UBE2B	0.833295
3	COPS4	0.830254
4	EIF4E	0.819637
5	GPN3	0.806791
6	CISD2	0.805577
7	TMEM59	0.803398
8	ADH5	0.802462
9	PPA2	0.801245
10	GTF2B	0.800897
11	UXT	0.798508
12	SELT	0.798385
13	THAP1	0.797206
14	C3orf38	0.794416
15	ASNSD1	0.788536
16	VPS29	0.787012
17	ARPC3	0.784045
18	FRG1	0.782425
19	C1D	0.781702
20	COMMD8	0.781545
21	OSER1	0.780435
22	CMC1	0.780237
23	CNBP	0.778348
24	TDP2	0.776606
25	OSTC	0.774795
26	RCHY1	0.772964
27	FUNDC2	0.771761
28	DUSP11	0.771595
29	C1orf43	0.771066
30	YPEL5	0.770936
31	CDC42	0.769934
32	PDCD10	0.769499
33	PEX2	0.769092
34	CAPZA2	0.768208
35	ATP5F1	0.767913
36	FOPNL	0.766548
37	MRPL13	0.765306
38	MRPL33	0.765271
39	LAMTOR5	0.764358
40	PSMA5	0.764048
41	MMADHC	0.763533
42	SERP1	0.763172
43	TCEB1	0.763129
44	GSTO1	0.763063
45	SKP1	0.76134
46	C11orf58	0.760023
47	DPY30	0.759092
48	MRPS18C	0.759034
49	RPS13	0.757989
50	RPS14	0.757348
51	COMMD1	0.756335
52	HINT1	0.756103
53	SDHC	0.754853
54	MPC2	0.754617
55	FBXL5	0.754592
56	STX8	0.754552
57	CHMP5	0.753745
58	FAM96A	0.752833
59	GPN1	0.752705
60	DCK	0.752391
61	UBA3	0.752061
62	LAMTOR3	0.751833
63	RNF7	0.751486
64	DPH3	0.751379
65	PRDX3	0.75009
66	TMEM128	0.749705
67	TMEM14C	0.749283
68	SUPT4H1	0.748023
69	ANAPC10	0.747747
70	UBE2A	0.747422
71	SMIM12	0.747284
72	TXNDC9	0.746408
73	DRAM2	0.745981
74	NDUFS4	0.745388
75	RPS3A	0.743763
76	ADPRM	0.743687
77	TIMMDC1	0.742737
78	NDUFB5	0.742334
79	MRPL44	0.742294
80	MRPL22	0.740887
81	MED31	0.740604
82	FAM204A	0.73911
83	ARPC5	0.736679
84	PYURF	0.736382
85	SNRPG	0.735533
86	PNO1	0.734587
87	TMEM126B	0.733788
88	PSMD14	0.733327
89	RPL27A	0.733159
90	MAT2B	0.732416
91	RWDD4	0.73207
92	TMED2	0.731322
93	COX7A2L	0.731315
94	SCOC	0.730738
95	HELQ	0.730259
96	COMMD10	0.730159
97	UQCRQ	0.730116
98	SDHD	0.729976
99	POLR2K	0.729895
100	MORF4L1	0.729711
101	ATP6V0E1	0.728958
102	TMEM14B	0.728805
103	MED18	0.728797
104	NUP54	0.728453
105	COX7B	0.727114
106	NDUFB3	0.724931
107	SUMO1	0.724826
108	BTF3	0.724354
109	ANAPC16	0.723562
110	NDUFA2	0.723111
111	MRPS15	0.722719
112	C2orf76	0.722446
113	COX18	0.721719
114	TRMT10C	0.721588
115	COQ5	0.721509
116	PSMD10	0.721237
117	MRPS10	0.720048
118	ATP6V0B	0.719989
119	MRPS23	0.718636
120	ATP5L	0.718253
121	ETFA	0.717772
122	NDUFAB1	0.717633
123	LINC00493	0.717633
124	NOP10	0.717427
125	RNF181	0.717343
126	DERA	0.716551
127	TCEAL1	0.716449
128	TMEM126A	0.716002
129	SNX11	0.715824
130	TMEM258	0.715678
131	LYPLA1	0.715545
132	RNF13	0.715537
133	TTC1	0.715486
134	KRCC1	0.715261
135	C8orf76	0.71507
136	UBE2W	0.714803
137	SNRPGP2	0.714102
138	MRPS36	0.713982
139	TM2D1	0.713933
140	MED7	0.7139
141	CNOT8	0.713785
142	CRIPT	0.713671
143	MLX	0.713545
144	ATG12	0.712197
145	SSR3	0.712188
146	MOB4	0.710511
147	NSMCE2	0.709924
148	KBTBD3	0.709604
149	GTF2A2	0.70911
150	C5orf15	0.709082
151	CCDC23	0.709057
152	RNF14	0.708955
153	BTF3L4	0.708955
154	NFU1	0.708926
155	OST4	0.708444
156	THOC7	0.707895
157	RPL26L1	0.707315
158	RPS3AP26	0.706438
159	NSL1	0.705613
160	TSNAX	0.705413
161	COPS3	0.704388
162	TSG101	0.703909
163	PCNP	0.703839
164	TMSB4X	0.70373
165	SEC22A	0.703588
166	PAIP2	0.703346
167	PFDN5	0.703045
168	EMC3	0.702425
169	SPCS1	0.702239
170	CNIH4	0.702124
171	STK16	0.702098
172	GPX1	0.701878
173	UNC50	0.701738
174	TRIAP1	0.701205
175	TMEM256	0.700906
176	C11orf73	0.700806
177	RPS3AP47	0.700667
178	ZCCHC10	0.70062
179	TMSB4XP4	0.700579
180	NCK1	0.700295
181	GYG1	0.70018
182	FBXO8	0.700019
183	RPL9	0.699607
184	SNRNP27	0.69953
185	USMG5	0.699485
186	MRPS7	0.698317
187	LYRM1	0.698215
188	ORMDL2	0.697329
189	MCTS1	0.697284
190	UBL5	0.696834
191	C4orf27	0.696605
192	FNTA	0.696298
193	NDUFA1	0.696265
194	TEFM	0.696233
195	GNG10	0.696108
196	PARL	0.696058
197	TMEM219	0.695936
198	ATP5I	0.695767
199	SNRPGP10	0.695676
200	CALM2	0.695379
201	SDHB	0.695113
202	RSL24D1	0.695096
203	MOSPD1	0.695053
204	SUCLG1	0.694836
205	GABARAP	0.694664
206	TMED7	0.693505
207	UBE2F	0.693498
208	ATP5J	0.692611
209	MGST3	0.692379
210	PIGC	0.69236
211	COX7C	0.692218
212	RPS27A	0.691805
213	CCT4	0.691741
214	LINC00324	0.691732
215	NDUFAF2	0.691581
216	PFDN1	0.691578
217	ATRAID	0.691076
218	PIGF	0.690944
219	METAP1	0.690559
220	TPT1	0.690439
221	CHCHD1	0.689738
222	TBCA	0.68877
223	ZFAND6	0.688619
224	RPS15A	0.688315
225	C8orf59	0.687875
226	HSPE1	0.687764
227	PPT1	0.687686
228	GOLT1B	0.687279
229	LSM1	0.687159
230	RPS23	0.687153
231	HSD17B11	0.687027
232	HAX1	0.686961
233	CCDC90B	0.686889
234	DPM1	0.686569
235	RPL27	0.686375
236	RPL39	0.686316
237	COA6	0.686022
238	MYEOV2	0.685677
239	C1QBP	0.685105
240	CYB5R4	0.684956
241	MRPL11	0.684742
242	C1GALT1C1	0.684571
243	RPL34	0.684509
244	COX17	0.684349
245	PTGES3	0.683722
246	UBE2E1	0.683626
247	SNAPIN	0.683353
248	RPL24	0.683293
249	UFC1	0.682092
250	CCDC59	0.682041
251	COX5B	0.681962
252	CNEP1R1	0.681339
253	MRPS22	0.681334
254	ATP5H	0.68107
255	OAZ1	0.681056
256	PSMD13	0.680836
257	ANKRD49	0.680643
258	MRPL48	0.680532
259	TXNDC17	0.680324
260	PRKRA	0.67968
261	C11orf31	0.679338
262	IAH1	0.679309
263	DSTN	0.679219
264	RNF139	0.679189
265	NIT2	0.678973
266	RPL17	0.677851
267	HADH	0.677753
268	BOD1	0.677691
269	ATG3	0.677469
270	SREK1IP1	0.677401
271	PDZD11	0.67733
272	NDUFA4	0.676714
273	EEF1B2	0.676056
274	SELK	0.675962
275	ATP5E	0.675878
276	ARL6IP5	0.67586
277	TIMM8B	0.675456
278	GOLGA7	0.675327
279	MED21	0.675076
280	LAMTOR1	0.67506
281	STARD3NL	0.674898
282	NAA20	0.674828
283	RPS3	0.674821
284	POMP	0.674711
285	PRKAG1	0.674091
286	COMMD7	0.673289
287	COX14	0.673261
288	ARFIP1	0.673226
289	DYNLT1	0.673003
290	YIPF5	0.672852
291	GTPBP8	0.67279
292	RPS6	0.672473
293	MRPL1	0.672249
294	ALG5	0.671952
295	UBE2D2	0.671575
296	TMBIM4	0.671567
297	RPS8	0.671419
298	TMEM165	0.670986
299	WDYHV1	0.670983
300	MRPL54	0.670688
301	LSM6	0.670642
302	FASTKD3	0.670339
303	CCNDBP1	0.669515
304	PSMA4	0.669458
305	RPL35A	0.669424
306	GIN1	0.669336
307	MYL6	0.669243
308	NUP37	0.669023
309	RPS3AP6	0.668735
310	TMEM14A	0.668163
311	RPL21	0.66814
312	JTB	0.667937
313	GLRX3	0.66793
314	HMGN4	0.667805
315	TTC9C	0.667308
316	TRMT112	0.66718
317	TAF13	0.667094
318	PSMB3	0.666996
319	GSKIP	0.666279
320	PSMA6	0.666143
321	METTL5	0.666013
322	OCIAD1	0.665811
323	NDUFB6	0.66559
324	CDK7	0.665486
325	LSM3	0.665378
326	C14orf119	0.665301
327	ITGAE	0.665161
328	MYL12B	0.665004
329	CKLF	0.664959
330	BRK1	0.664799
331	C1orf50	0.664532
332	VDAC3	0.664506
333	POP4	0.664075
334	NDUFC1	0.66382
335	SRP9	0.66359
336	TMEM230	0.663514
337	RPS7	0.663222
338	SMIM20	0.662969
339	RPL10A	0.6628
340	MRPL47	0.662739
341	TMEM50A	0.662451
342	TIPRL	0.662373
343	MRPS35	0.662336
344	MED28	0.662046
345	ATOX1	0.662005
346	ATP5O	0.661564
347	FASTKD2	0.661453
348	DNAJB9	0.660676
349	SNX17	0.660571
350	TRAPPC3	0.660278
351	RHOA	0.660278
352	TMCO1	0.660238
353	TATDN3	0.660216
354	CDKN2AIP	0.660091
355	ZNF32	0.659855
356	NDUFB4	0.65933
357	EIF1	0.659282
358	FPGT	0.659179
359	OLA1	0.658913
360	ARPC4	0.658663
361	UQCRH	0.658479
362	BBS12	0.658242
363	DNAJC19	0.65823
364	TRAPPC13	0.658106
365	ICT1	0.65775
366	AIMP1	0.657602
367	HSBP1	0.657217
368	LSM10	0.656945
369	ARL6	0.656675
370	MYNN	0.656375
371	FAM49B	0.656137
372	COQ10B	0.656118
373	BNIP1	0.656111
374	LSM2	0.655757
375	MAGT1	0.655556
376	PEX19	0.655526
377	VAMP8	0.655392
378	MINOS1	0.655389
379	RBM7	0.655165
380	BOLA3	0.654872
381	C12orf29	0.654284
382	GEMIN6	0.654151
383	SS18L2	0.654138
384	UBE2N	0.653548
385	UBE2Q2	0.653528
386	PACRGL	0.653439
387	SNRPD2	0.653355
388	TGDS	0.653308
389	BCAS2	0.653043
390	C14orf142	0.652901
391	TMEM70	0.652748
392	TFB2M	0.65176
393	AP3S1	0.651671
394	EMC4	0.65159
395	CRYZL1	0.651479
396	COMMD6	0.651404
397	ATG4A	0.651219
398	ENY2	0.651059
399	TMSB10	0.65102
400	MRPL27	0.650842
401	ATP6V1G1	0.650806
402	PTS	0.650583
403	CAMLG	0.650415
404	SUMO3	0.650092
405	EIF3I	0.650082
406	C5orf28	0.650079
407	PET100	0.64985
408	METTL9	0.649301
409	NDUFS5	0.649037
410	RPS10	0.648982
411	IFT20	0.648888
412	SDHAF2	0.648827
413	MORF4L2	0.648654
414	TM2D2	0.648523
415	RAN	0.648339
416	PSMB4	0.648021
417	LINC01420	0.647897
418	RPL9P32	0.647441
419	KRT10	0.647337
420	CCDC126	0.647256
421	IFNGR1	0.646577
422	FAM103A1	0.646544
423	CD58	0.646447
424	RPS3AP25	0.646344
425	TMSB4XP8	0.646265
426	RPL9P18	0.645991
427	MRPL45	0.645933
428	C20orf196	0.645781
429	MRPL43	0.645468
430	ERLEC1	0.645459
431	BFAR	0.645226
432	ALG14	0.644653
433	FAM175A	0.644634
434	NDUFV2	0.644208
435	SH3BGRL	0.644149
436	PSMA7	0.64405
437	ARMC10	0.643947
438	SLC35A5	0.643881
439	DGUOK	0.643663
440	PPP1R8	0.643572
441	WDR61	0.643505
442	RFK	0.643501
443	GLO1	0.643365
444	SRA1	0.643076
445	RPL24P4	0.643048
446	TMA7	0.643008
447	COA5	0.642903
448	MIEN1	0.642184
449	CAP1	0.642108
450	BLOC1S2	0.642059
451	RAP1A	0.641952
452	AK2	0.641737
453	MRPL34	0.641663
454	CHMP1B	0.641645
455	GLRX2	0.641588
456	COMMD3	0.641554
457	TMEM50B	0.641523
458	NDUFC2	0.641373
459	EMC7	0.641249
460	ORC4	0.640676
461	RNF113A	0.640228
462	GMFG	0.640037
463	MRPL15	0.640023
464	PNKD	0.639807
465	AKR1A1	0.639655
466	RPL9P7	0.63944
467	UTP18	0.639413
468	ATP5J2	0.6394
469	IGBP1	0.639261
470	PRDX4	0.63924
471	EIF4E2	0.639226
472	C2orf47	0.639171
473	VPS26A	0.639169
474	GHITM	0.639114
475	MRPL49	0.639023
476	FAU	0.638407
477	MRPL3	0.638317
478	RPS18	0.638228
479	SEC11A	0.637727
480	BLOC1S1	0.637673
481	MRPL39	0.63691
482	DPH5	0.636449
483	HCCS	0.636005
484	ATP5C1	0.636002
485	MRPL36	0.635911
486	LIPT1	0.635803
487	TRNAU1AP	0.635651
488	ZCCHC17	0.635582
489	ARL1	0.635556
490	EIF1B	0.635475
491	DIMT1	0.635351
492	ATG5	0.635265
493	SDF2	0.635205
494	LIAS	0.635141
495	PPIH	0.635073
496	RPS25	0.635005
497	TATDN1	0.634424
498	NHP2	0.634209
499	CGRRF1	0.633878
500	DNAJC8	0.633334
501	RPL38	0.633315
502	SERF2	0.633299
503	CNIH1	0.633238
504	ZNHIT3	0.633125
505	CFL2	0.632605
506	ZFAS1	0.632479
507	RPS13P2	0.632338
508	ANXA7	0.631854
509	PPIL3	0.631818
510	ZNHIT1	0.631514
511	CRBN	0.631468
512	JAGN1	0.631362
513	C20orf24	0.631348
514	RAB1A	0.631228
515	RPS16	0.631078
516	NECAP2	0.630999
517	SMIM7	0.630922
518	RPS3AP49	0.630921
519	RPL27AP5	0.630681
520	RPL5	0.630558
521	RPF1	0.630413
522	GLRX	0.629821
523	POLR2G	0.62954
524	ADK	0.629451
525	PDCD6	0.629406
526	NDUFB9	0.629072
527	EIF2B3	0.628987
528	UBE2Q2P6	0.628983
529	RPS15AP1	0.628958
530	LAMTOR4	0.628955
531	RPL26	0.62849
532	C3orf33	0.628484
533	ZFAND1	0.628399
534	OXSM	0.628341
535	ARL5A	0.628204
536	ATP6AP2	0.627852
537	MED19	0.627832
538	SPG21	0.627536
539	PPP2R3C	0.627401
540	RPL37A	0.627052
541	RPS7P1	0.626841
542	ARPC2	0.626715
543	CDKN2AIPNL	0.626673
544	UROD	0.626088
545	NUDT2	0.625997
546	COPS5	0.625941
547	EIF2A	0.625211
548	COX7A2	0.625061
549	ARF4	0.625047
550	PSMG2	0.625016
551	YAE1D1	0.624652
552	POC5	0.624479
553	SAR1B	0.624426
554	ZCCHC9	0.624272
555	TMSB4XP2	0.624221
556	RWDD1	0.624216
557	RPL21P28	0.623962
558	SMIM14	0.62387
559	RPS21	0.623801
560	MSRB1	0.62378
561	COPS8	0.623759
562	EAPP	0.623617
563	YWHAQ	0.623472
564	MRPS33	0.623452
565	SNAP23	0.622959
566	DYNLL1	0.622838
567	CAT	0.622538
568	HIGD1A	0.622525
569	LYSMD2	0.622524
570	NIF3L1	0.622177
571	RPS9	0.622127
572	PEX13	0.622031
573	RAB9A	0.621931
574	RPL24P2	0.62157
575	PPID	0.621491
576	NXT1	0.621341
577	ZFAND2A	0.620959
578	IMP3	0.620929
579	C15orf57	0.620327
580	RBX1	0.620128
581	TACO1	0.620005
582	RPS11	0.619967
583	TXNDC12	0.619819
584	SNX6	0.619753
585	AMD1	0.619486
586	TMSB4XP1	0.618758
587	C6orf57	0.618401
588	FTL	0.618163
589	CFAP36	0.618153
590	COX11	0.618145
591	MORF4L1P1	0.618054
592	TMEM179B	0.617745
593	UQCRC2	0.617668
594	MRPL51	0.617629
595	VBP1	0.617451
596	IMMP2L	0.617399
597	RWDD4P2	0.617355
598	PSMC2	0.617293
599	RPL35	0.61724
600	ITGB3BP	0.617225
601	TIMM10B	0.617205
602	POLB	0.61718
603	RPL10AP6	0.61715
604	APIP	0.617107
605	PHB2	0.617025
606	RPS3AP44	0.616636
607	NDUFAF5	0.615977
608	NUDCD2	0.615832
609	COX6B1	0.615698
610	TMEM101	0.615457
611	RNF41	0.615313
612	EIF3K	0.615009
613	NME2P1	0.615004
614	EDEM2	0.61466
615	COPB1	0.614625
616	RAB28	0.614548
617	SSR4	0.61438
618	ATP6V1F	0.614274
619	MTERF3	0.614224
620	TMEM141	0.613953
621	TMEM218	0.613876
622	EIF3E	0.613777
623	RPL35P5	0.613684
624	ZC3H15	0.61355
625	ISCA1	0.613467
626	BLOC1S5	0.613301
627	SNX3	0.613146
628	EEF1B2P3	0.612993
629	ATP1B3	0.612836
630	COA3	0.612657
631	NPM1	0.612528
632	ATF1	0.612393
633	AB019441.29	0.612359
634	SRPRB	0.612298
635	ZNRD1	0.612243
636	RAB33B	0.612072
637	PSMD9	0.612027
638	TXNL1	0.61186
639	LYRM5	0.611564
640	LST1	0.611504
641	LINC00339	0.610787
642	MRPL16	0.610661
643	FAM96B	0.610383
644	C19orf53	0.610223
645	MRPS27	0.610146
646	MKKS	0.610077
647	CCNH	0.610019
648	DCTPP1	0.609915
649	PIGBOS1	0.609841
650	NDUFB1	0.60971
651	RPP25L	0.609646
652	CIB1	0.609643
653	MRPL46	0.609633
654	TBC1D15	0.609412
655	CHMP2B	0.609404
656	SFR1	0.609219
657	GTF3A	0.608822
658	PSME1	0.608808
659	NTPCR	0.608754
660	PSMD8	0.60854
661	EMG1	0.608521
662	HSCB	0.608237
663	INTS10	0.608115
664	BZW1	0.608021
665	ARV1	0.607764
666	SCNM1	0.607675
667	CRADD	0.607531
668	C4orf3	0.607508
669	SUMO2	0.607479
670	CWF19L1	0.607344
671	MCEE	0.607074
672	SPCS3	0.606829
673	PSENEN	0.606662
674	ROMO1	0.606495
675	PTRHD1	0.606446
676	TYROBP	0.606365
677	TMEM223	0.606363
678	NDUFA12	0.606164
679	RPL41P2	0.605969
680	YIPF1	0.605694
681	TOMM22	0.605328
682	ARMC1	0.605238
683	TCEAL8	0.605051
684	PPA1	0.604766
685	EVI2A	0.604612
686	SRGN	0.604546
687	LYPLAL1	0.603696
688	GTF2H1	0.603678
689	CHCHD5	0.6036
690	TRAPPC2B	0.60352
691	ZNF277	0.603462
692	ATP5G1	0.603251
693	PPP1R2	0.603136
694	KATNBL1	0.602992
695	RPS29	0.602901
696	FAM200B	0.602086
697	CCNC	0.601835
698	RPL13AP25	0.601532
699	C4orf36	0.601456
700	IFT52	0.601113
701	COX4I1	0.600986
702	COA1	0.600866
703	GEMIN7	0.600314
704	COX16	0.600312
705	MRPL21	0.600131
706	TBC1D23	0.600113
707	RPL41P1	0.600103
708	IFT46	0.600013
709	IRAK4	0.599932
710	DCUN1D5	0.59968
711	KANSL2	0.599631
712	RPL15	0.599561
713	DAD1	0.599375
714	NSA2	0.598759
715	TMED5	0.598725
716	CACYBP	0.598371
717	SRP19	0.598265
718	SLC25A46	0.598174
719	TAF7	0.598122
720	DNAJB14	0.598081
721	COX6A1	0.597827
722	SMIM19	0.597597
723	CWC15	0.597117
724	RPL29	0.596984
725	RAB32	0.596948
726	FDX1	0.596822
727	MMGT1	0.596332
728	PECR	0.596201
729	RPL32	0.595849
730	RPS19	0.59582
731	EEF1A1	0.595618
732	SURF1	0.595419
733	CYB5A	0.595327
734	TTC33	0.595322
735	FAM114A2	0.59526
736	ELP5	0.595154
737	CMSS1	0.595111
738	RPL13A	0.59509
739	TMEM251	0.594866
740	NEDD8	0.59486
741	NDUFB2	0.59484
742	NEK7	0.594795
743	SKP1P1	0.594722
744	FTLP3	0.594648
745	PSMC6	0.5946
746	TIMM10	0.594512
747	PRADC1	0.594491
748	MRPS28	0.594342
749	APOC1	0.594342
750	RPS18P12	0.594247
751	TPT1P9	0.593863
752	COX5A	0.593839
753	STX12	0.593601
754	PRIMPOL	0.59353
755	FAM216A	0.59352
756	RPSA	0.593442
757	MRS2	0.593367
758	NENF	0.593337
759	ARL14EP	0.59331
760	PSMA3	0.593248
761	RPL15P3	0.593144
762	RPL9P3	0.592946
763	SF3B5	0.592779
764	TMEM19	0.592718
765	ISCA2	0.592648
766	FAM58A	0.592591
767	UQCRFS1	0.592346
768	RPS7P11	0.592341
769	ATG4C	0.592266
770	COPS2	0.592147
771	TIMM17A	0.59204
772	CLEC4A	0.592037
773	CD59	0.591916
774	BUD31	0.591761
775	DPM3	0.591653
776	PRELID1	0.591603
777	TXNDC15	0.591543
778	TP53RK	0.591453
779	RPS15AP11	0.591248
780	RPS3P6	0.591244
781	ARL3	0.591045
782	ZSWIM7	0.590936
783	FTLP2	0.590749
784	C7orf73	0.590714
785	NELFE	0.590652
786	MRPL17	0.590572
787	RPL31	0.59055
788	RPL41	0.590269
789	CCNG1	0.590221
790	PPP1CA	0.590056
791	FUNDC1	0.5897
792	RPL39P3	0.589458
793	COA4	0.589373
794	VKORC1	0.589209
795	ETHE1	0.588836
796	RABGGTB	0.588722
797	MS4A6A	0.588704
798	MRPS21	0.588344
799	RPS7P10	0.588181
800	RPN1	0.588147
801	SRP14	0.588025
802	MRPL30	0.588006
803	DYRK4	0.587901
804	COMMD2	0.587586
805	C19orf70	0.587461
806	SQRDL	0.587315
807	GABARAPL2	0.586973
808	OBFC1	0.586912
809	NMD3	0.586712
810	TMEM68	0.586449
811	SSBP1	0.586386
812	LY86	0.586297
813	MORN2	0.58598
814	ANAPC13	0.585975
815	TPMT	0.585708
816	TMEM38B	0.58556
817	TRAM1	0.585274
818	NDUFA11	0.58504
819	FAM229B	0.584497
820	LY96	0.584455
821	PSMB1	0.584229
822	SLC25A14	0.584
823	RPS23P8	0.583945
824	RPL10	0.583885
825	MTMR6	0.583883
826	CETN3	0.583763
827	VAMP5	0.583652
828	TOMM5	0.583337
829	RPS15AP38	0.583258
830	INTS12	0.583134
831	ABHD10	0.583082
832	HAUS4	0.582724
833	RPL36	0.582642
834	ABT1	0.582592
835	EIF4A2	0.582568
836	NIP7	0.582411
837	RPS5	0.582345
838	LYRM4	0.582318
839	EBNA1BP2	0.582124
840	CENPQ	0.581997
841	TMEM261	0.581882
842	SLC25A5	0.581853
843	ARPC3P1	0.581837
844	ITGB1BP1	0.581616
845	TMEM263	0.581507
846	RPL19	0.581371
847	GLA	0.581322
848	NIPSNAP3A	0.581236
849	SNRPC	0.581198
850	ECHS1	0.581172
851	EBAG9	0.581112
852	USP15	0.581012
853	ARHGAP15	0.581
854	CREM	0.580882
855	SLC25A26	0.580858
856	TSN	0.580283
857	PHF5A	0.580123
858	FIS1	0.579743
859	RPL24P8	0.579643
860	ACTR6	0.579559
861	TMLHE	0.579499
862	CISD1	0.579447
863	RPP30	0.579431
864	RPS27	0.579332
865	NDUFS3	0.579197
866	ATP5G2	0.579083
867	ASNA1	0.578661
868	NDUFA13	0.578659
869	GPR34	0.578632
870	PPP4C	0.578206
871	RPL5P4	0.577961
872	FUOM	0.577877
873	FBXO4	0.577454
874	CISD3	0.577153
875	RPA3	0.577115
876	DCUN1D1	0.576987
877	SNRPB2	0.576915
878	RPL35P1	0.576766
879	MIER1	0.576653
880	PTGES3P3	0.576274
881	TCEB2	0.575953
882	LMBRD1	0.5759
883	NAA38	0.575864
884	STOML2	0.575857
885	LINC00116	0.575853
886	FAM118B	0.57585
887	UBE2K	0.57569
888	TIMM9	0.575586
889	RPS17	0.575408
890	MAP1LC3B	0.575383
891	SF3B6	0.575251
892	RPS15AP12	0.575081
893	TMSB10P1	0.574899
894	HNRNPLL	0.574823
895	ANAPC15	0.574711
896	HBP1	0.574355
897	SNUPN	0.573885
898	BTF3L4P2	0.573781
899	EIF3M	0.573519
900	YIF1A	0.573443
901	TMEM14D	0.573296
902	GPX1P2	0.57323
903	CEBPZOS	0.573098
904	DNAJC24	0.573037
905	MED8	0.572989
906	SNHG8	0.572975
907	TPT1P6	0.572696
908	ATP5G3	0.572486
909	PTRH2	0.572288
910	TRAPPC2L	0.572197
911	TIMM8BP2	0.572012
912	COPZ1	0.571958
913	SLC25A3	0.571793
914	CCDC28A	0.571716
915	RPL5P34	0.571633
916	C7orf60	0.571559
917	PAIP1	0.571072
918	BTG1	0.570787
919	LAMTOR2	0.570625
920	MPG	0.570417
921	RPL14	0.570062
922	XRCC4	0.569904
923	ALKBH7	0.569897
924	BLOC1S6	0.569856
925	SEC11C	0.569848
926	FTCDNL1	0.569543
927	DHRS7	0.569412
928	PAK1IP1	0.569319
929	RAP1GDS1	0.569248
930	ING4	0.569081
931	MRPS16	0.569078
932	CAPZA1	0.569064
933	VIMP	0.569054
934	SAT1	0.568988
935	MTFR1	0.568636
936	PWP1	0.568365
937	DCTN6	0.568284
938	NDUFA9	0.567799
939	DNAJA2	0.567509
940	ZNF511	0.567315
941	GDI2	0.567286
942	MRPS18B	0.567185
943	PPHLN1	0.567159
944	DAZAP2	0.567097
945	IMMP1L	0.56679
946	RPL23A	0.566744
947	PAQR3	0.566724
948	RPS27L	0.566719
949	RPLP1	0.566155
950	CTBS	0.566032
951	BIRC2	0.565882
952	PPCS	0.565881
953	B9D2	0.565844
954	ZBTB8OS	0.565549
955	RPL22L1	0.565543
956	WIBG	0.565514
957	ACTR10	0.565456
958	SEC61B	0.565278
959	PLGRKT	0.565143
960	RPS12	0.565115
961	MRPS12	0.56504
962	RPS10P3	0.56497
963	TMEM42	0.564961
964	COMMD5	0.564865
965	ACOT13	0.564766
966	RPL23	0.564592
967	RPL21P75	0.564281
968	PMS2P1	0.564086
969	DCTN3	0.563806
970	N6AMT2	0.563278
971	RPLP2	0.563274
972	PYROXD1	0.563177
973	MDH1	0.562991
974	CRYL1	0.562867
975	CLN5	0.562855
976	HAUS1	0.56281
977	PUS10	0.562568
978	RPS20	0.562519
979	SRSF3	0.562517
980	TMEM62	0.562271
981	B2M	0.562098
982	ACTL6A	0.561999
983	PRDX1	0.561936
984	CMTM6	0.561889
985	DPCD	0.561703
986	YWHAE	0.561571
987	SPATA7	0.561163
988	POLE3	0.561053
989	CDC42SE2	0.560827
990	WTAP	0.560705
991	FAM162A	0.560646
992	TIMM23	0.560638
993	MYDGF	0.560564
994	AZIN1	0.560533
995	RCN2	0.560365
996	APOA1BP	0.560075
997	MRPL20	0.559959
998	RPS7P3	0.559783
999	RPS15AP24	0.559709
1000	MED11	0.559701
1001	C16orf91	0.559455
1002	SEPW1	0.559432
1003	ERH	0.559424
1004	EIF5A	0.559297
1005	TPT1P4	0.559156
1006	BPNT1	0.558986
1007	TREM2	0.558968
1008	C14orf2	0.558857
1009	POLR2L	0.558822
1010	METTL6	0.558629
1011	HDDC2	0.558475
1012	RPS10L	0.558204
1013	SMIM4	0.55802
1014	RPL10AP2	0.557946
1015	GNPDA1	0.557761
1016	RPSAP54	0.557524
1017	RGS10	0.55739
1018	TRAPPC1	0.557331
1019	GAS5	0.557042
1020	USF1	0.556921
1021	MOCS2	0.556881
1022	SERTAD1	0.556816
1023	PFDN6	0.55658
1024	CDC26	0.556326
1025	AIG1	0.556169
1026	TSEN15	0.556161
1027	PSMB6	0.556139
1028	NME1	0.556036
1029	UQCRB	0.556
1030	LINC00998	0.555951
1031	AUP1	0.555665
1032	LEPROT	0.555456
1033	SENP8	0.555334
1034	TMEM208	0.55521
1035	EEF1A1P5	0.555191
1036	PEX11B	0.555088
1037	ZMYM6NB	0.555025
1038	HNRNPC	0.554886
1039	MPHOSPH6	0.554699
1040	GPX4	0.554563
1041	ZNF622	0.554558
1042	MTHFD2L	0.554539
1043	ACYP2	0.554314
1044	S100A6	0.554097
1045	RFESD	0.554068
1046	PPIE	0.554045
1047	RPL18A	0.554033
1048	NSMCE1	0.55391
1049	RNASE6	0.553901
1050	SARNP	0.553673
1051	RPL5P1	0.553414
1052	RPL13AP7	0.553084
1053	BTBD10	0.552977
1054	UBXN8	0.552669
1055	TANK	0.552545
1056	PPP2CA	0.552189
1057	RNFT1	0.552144
1058	CMC2	0.552142
1059	RPS11P5	0.552074
1060	PRDX5	0.551991
1061	STRAP	0.551889
1062	TMEM18	0.551871
1063	APOO	0.55175
1064	POC1B	0.551431
1065	BOLA1	0.551043
1066	ATP5EP2	0.550982
1067	ATPIF1	0.550911
1068	CD48	0.550476
1069	NDUFB11	0.550417
1070	BANF1	0.550265
1071	NIT1	0.550194
1072	ARL11	0.550078
1073	CCDC58	0.550032
1074	MSR1	0.5498
1075	STX5	0.549791
1076	C11orf54	0.549786
1077	ABRACL	0.549754
1078	UBE2D3P1	0.548964
1079	HEXA	0.548887
1080	COMMD9	0.548849
1081	NEU1	0.54882
1082	AMN1	0.548741
1083	RPL34P18	0.548632
1084	CSTA	0.548512
1085	EAF2	0.548454
1086	ANAPC11	0.548245
1087	ARL16	0.547838
1088	ZCCHC4	0.547763
1089	TP53TG1	0.547755
1090	TBC1D19	0.54761
1091	METTL23	0.547445
1092	PPIL1	0.547436
1093	GUK1	0.547029
1094	SNRPD1	0.54688
1095	RPS3AP5	0.546775
1096	DIABLO	0.546711
1097	RPS3AP12	0.546688
1098	SMNDC1	0.546674
1099	TCEB2P2	0.54637
1100	IL18	0.546204
1101	C15orf61	0.546118
1102	STX18	0.546057
1103	NDUFB10	0.545984
1104	PMPCB	0.545742
1105	MRPL18	0.545625
1106	BLZF1	0.545356
1107	SPCS2	0.544996
1108	MRPL57	0.544887
1109	TMEM183A	0.54472
1110	MYCBP	0.544682
1111	MRPS11	0.544437
1112	HLA-DMB	0.544366
1113	SLC35A1	0.54406
1114	PQLC3	0.543748
1115	EEF1A1P6	0.543736
1116	C18orf21	0.543716
1117	RPL41P5	0.543658
1118	RPL37AP1	0.543446
1119	PGK1	0.543323
1120	UMAD1	0.543314
1121	NSUN3	0.543245
1122	RPS10P2	0.543134
1123	ERCC8	0.543085
1124	RPL18AP3	0.543083
1125	YWHAZ	0.542981
1126	DTD2	0.542885
1127	MZT1	0.542866
1128	NPM3	0.542736
1129	PRR13	0.542424
1130	RPSAP8	0.542415
1131	TMA16	0.542246
1132	RPSAP15	0.542063
1133	FBXO22	0.542025
1134	ANKRA2	0.541791
1135	RPL35P2	0.541786
1136	RPL27AP	0.541681
1137	HLA-DRA	0.54154
1138	GTF2H5	0.541529
1139	PSMA6P1	0.541516
1140	SERPINB1	0.541442
1141	ENSA	0.541401
1142	MRPL50	0.541341
1143	RPS7P4	0.541234
1144	EEF1B2P1	0.541204
1145	AIP	0.541058
1146	RPL36A	0.541053
1147	ACTR3	0.540823
1148	UCHL3	0.540684
1149	PHPT1	0.540313
1150	MRPL24	0.540166
1151	DR1	0.54002
1152	CEPT1	0.539996
1153	MED14OS	0.539843
1154	EEF1B2P6	0.539661
1155	SNRPD2P1	0.53945
1156	RPSAP9	0.539448
1157	C17orf58	0.53915
1158	UQCC2	0.53909
1159	SNAPC5	0.539014
1160	ATG10	0.538659
1161	C12orf73	0.53842
1162	FAUP1	0.538321
1163	RPS3AP43	0.538026
1164	TBCAP1	0.537871
1165	DECR1	0.537866
1166	IL10	0.537454
1167	UBLCP1	0.53734
1168	ADI1	0.537248
1169	RPL30	0.53722
1170	ELMOD2	0.53706
1171	POLR3K	0.536933
1172	CREG1	0.536867
1173	TMED3	0.536665
1174	RPL13AP5	0.536558
1175	METTL2A	0.536198
1176	ASCC1	0.536166
1177	GDE1	0.536045
1178	CHCHD7	0.535787
1179	DUT	0.535782
1180	HNMT	0.535273
1181	LCMT1	0.535257
1182	OSTF1	0.534683
1183	RYK	0.534681
1184	MTFR1L	0.53458
1185	MTCH2	0.534546
1186	FAM26F	0.534495
1187	SLC35D2	0.534384
1188	SFT2D1	0.534262
1189	MRPL14	0.534202
1190	BAG4	0.534085
1191	COPRS	0.533859
1192	RER1	0.533835
1193	GNPDA2	0.53346
1194	MS4A4A	0.533279
1195	GGPS1	0.533277
1196	LPAR6	0.53302
1197	RPL34P27	0.533014
1198	ARPC3P5	0.532896
1199	C3orf17	0.532852
1200	LOC124685	0.532828
1201	PSMD12	0.532726
1202	BNIP3L	0.532119
1203	NDUFB7	0.532116
1204	MRPL32	0.532099
1205	RPL13AP6	0.531962
1206	SAT2	0.531942
1207	ITM2B	0.53191
1208	UBAC2	0.531629
1209	AD000092.3	0.53161
1210	ERI3	0.531402
1211	NAT1	0.531293
1212	YAF2	0.530914
1213	S100A4	0.530879
1214	PLEKHA3	0.530776
1215	EEF1A1P13	0.530679
1216	RPL21P11	0.530613
1217	BET1	0.530559
1218	LINC00847	0.530503
1219	SPTSSA	0.530438
1220	CUTC	0.530395
1221	LSM5	0.530325
1222	SLIRP	0.5301
1223	NDUFA6	0.530032
1224	CREB3	0.529822
1225	PRKAB1	0.529052
1226	SNRNP40	0.528759
1227	ZMPSTE24	0.528748
1228	MIS12	0.528594
1229	POLE4	0.528587
1230	MDP1	0.528354
1231	HCFC2	0.528294
1232	JKAMP	0.528272
1233	CYCS	0.528227
1234	SOD1	0.528193
1235	IPO11	0.528174
1236	ELAC1	0.528169
1237	UBL5P2	0.528122
1238	PPIA	0.528117
1239	PAPD4	0.528097
1240	AP2S1	0.527722
1241	C15orf65	0.527717
1242	EEF1A1P7	0.527666
1243	GPR65	0.52766
1244	VSIG4	0.527621
1245	SCCPDH	0.527496
1246	CETN2	0.527441
1247	GTF2E1	0.527351
1248	DERL2	0.527307
1249	RNF130	0.527233
1250	RPL9P28	0.527201
1251	C11orf1	0.527089
1252	PIN4	0.527072
1253	RAP1B	0.526997
1254	RABAC1	0.526927
1255	C12orf57	0.526924
1256	NUTF2	0.526767
1257	RPL13AP3	0.526652
1258	PDHB	0.526532
1259	UQCR10	0.526407
1260	RPS24	0.526403
1261	RP2	0.525894
1262	RPLP0	0.525871
1263	TMEM106B	0.525845
1264	H2AFZ	0.525527
1265	MGST2	0.525455
1266	IFI27L2	0.525447
1267	EEF1A1P9	0.525221
1268	RPL7A	0.525172
1269	TNFAIP8L2	0.525065
1270	POLR2C	0.524765
1271	C10orf11	0.524722
1272	OSTM1	0.524378
1273	RABEPK	0.524254
1274	RPL12	0.523841
1275	AZI2	0.523821
1276	MEA1	0.523395
1277	ACP1	0.523305
1278	TOMM7	0.523297
1279	FBXO9	0.523292
1280	PEX3	0.523232
1281	LRRC40	0.523207
1282	ZCRB1	0.5229
1283	DAP3	0.522767
1284	ZNF593	0.522757
1285	RPL37P2	0.522553
1286	REXO2	0.522458
1287	CLTA	0.522144
1288	TRMT12	0.522092
1289	UTP11L	0.52164
1290	AAED1	0.521466
1291	RANGRF	0.521442
1292	EIF1P7	0.521361
1293	FAM104B	0.521358
1294	INO80C	0.521293
1295	NDUFB8	0.52123
1296	KCMF1	0.521121
1297	ARMCX6	0.521072
1298	CLIC1	0.520972
1299	MED30	0.520939
1300	VPS33A	0.520715
1301	METTL4	0.520444
1302	RPS18P9	0.520313
1303	NDUFV2P1	0.5203
1304	C9orf156	0.520068
1305	VMP1	0.52003
1306	NPC2	0.519775
1307	MRPL40	0.519154
1308	RPSAP4	0.519089
1309	C7orf55	0.519035
1310	ZNF627	0.518956
1311	SNRPGP15	0.518661
1312	TRMT61B	0.518599
1313	GNG5	0.518599
1314	RPL34P34	0.518546
1315	RPS4X	0.518443
1316	AK3	0.517784
1317	COX6A1P2	0.517722
1318	MEF2BNB	0.517644
1319	THAP5	0.517605
1320	RPL26P19	0.517302
1321	ZNF691	0.516933
1322	DRG1	0.516867
1323	ABHD5	0.516799
1324	FAM151B	0.51678
1325	NCF4	0.516715
1326	CD47	0.516687
1327	ACOT9	0.516679
1328	RGS18	0.516568
1329	2021-03-07	0.516358
1330	WDR41	0.516293
1331	CYC1	0.516203
1332	CRYZ	0.516143
1333	RPL21P120	0.516079
1334	COX8A	0.515944
1335	UBA52	0.515842
1336	PTPMT1	0.515816
1337	MRPL52	0.515693
1338	EEF1A1P12	0.515226
1339	C1orf122	0.515221
1340	TMEM55A	0.515085
1341	SNRPF	0.514995
1342	FAM210A	0.514826
1343	CYBA	0.51475
1344	FBXO3	0.514726
1345	ARMC10P1	0.514655
1346	TMEM9	0.514568
1347	SLC25A11	0.514527
1348	HSPE1P2	0.514429
1349	MAP3K13	0.514327
1350	VNN2	0.514235
1351	CD52	0.514034
1352	ZNF35	0.513954
1353	ZNRF2	0.513908
1354	C10orf32	0.513752
1355	TUSC2	0.513712
1356	PFN1	0.513566
1357	C14orf166	0.512975
1358	RPL31P63	0.512776
1359	DEGS1	0.512253
1360	C1orf52	0.512116
1361	CDC42P6	0.512113
1362	BBS10	0.511951
1363	NUDCD1	0.511928
1364	GFM2	0.511795
1365	RPL5P3	0.511778
1366	NTAN1	0.511626
1367	SYNGR2	0.511466
1368	LYRM2	0.511427
1369	VAMP4	0.51134
1370	EEF1A1P11	0.511231
1371	TMEM99	0.51078
1372	MTFMT	0.510543
1373	SAP30	0.510502
1374	NDFIP1	0.510354
1375	CLNS1A	0.510263
1376	IFNGR2	0.510084
1377	SRSF7	0.50997
1378	RPL18	0.509949
1379	SNX2	0.509873
1380	LAPTM4A	0.509858
1381	WDSUB1	0.509777
1382	MANBAL	0.509683
1383	RPL21P39	0.509349
1384	RPL15P2	0.50934
1385	LIN7C	0.509196
1386	ADPGK	0.509114
1387	PSMG1	0.509056
1388	C12orf45	0.508969
1389	SRI	0.508673
1390	TAF11	0.508664
1391	BBS4	0.508644
1392	EEF1A1P4	0.508571
1393	EEF1A1P25	0.508474
1394	AMZ2	0.508439
1395	TWF1	0.508328
1396	RPA2	0.508294
1397	TMX2	0.508227
1398	RRP36	0.508122
1399	TUBA1C	0.508101
1400	CD9	0.508042
1401	FTLP5	0.507971
1402	NDUFA3	0.507836
1403	EEF1A1P19	0.507712
1404	CEP44	0.507437
1405	FLJ20021	0.507407
1406	RPS19P1	0.507361
1407	THAP6	0.507205
1408	C4orf33	0.507139
1409	SYS1	0.507078
1410	C1orf123	0.50689
1411	RSL1D1	0.506765
1412	ADH5P4	0.506701
1413	ACN9	0.506565
1414	AUH	0.506559
1415	NXT2	0.506236
1416	THYN1	0.505984
1417	ALG13	0.505967
1418	C1QA	0.5059
1419	DUSP23	0.505787
1420	TMEM182	0.505541
1421	RPL23AP82	0.505356
1422	PSMD6	0.505285
1423	IL10RB	0.505106
1424	SPPL2A	0.504866
1425	ELP6	0.504712
1426	RPS15	0.504509
1427	CCRL2	0.504355
1428	APOC1P1	0.504335
1429	TPRKB	0.504088
1430	HSPE1P3	0.504004
1431	LRRC28	0.503838
1432	DDX28	0.503759
1433	TIMM8A	0.503679
1434	PDRG1	0.503469
1435	GEMIN2	0.503461
1436	NUDT16P1	0.503447
1437	SSR2	0.503325
1438	STRA13	0.503312
1439	DHRS3	0.503225
1440	CD86	0.503063
1441	TAF12	0.503037
1442	CD300A	0.502845
1443	TRUB1	0.502795
1444	RPL24P7	0.502727
1445	EIF4EP2	0.502659
1446	RWDD2A	0.502649
1447	RPL21P119	0.502562
1448	HSPBAP1	0.502551
1449	CCDC53	0.502396
1450	SMPD2	0.502099
1451	HERPUD1	0.501942
1452	RPSAP56	0.501656
1453	PDE6D	0.501533
1454	BST1	0.501382
1455	IKZF5	0.501281
1456	LILRA5	0.501274
1457	RHOC	0.50118
1458	PRUNE	0.501082
1459	MPV17	0.500993
1460	TMEM147	0.500968
1461	UQCRHL	0.500878
1462	PIGK	0.500797
1463	BTD	0.500646
1464	VWA9	0.500611
1465	WDR83OS	0.500602
1466	MRPS14	0.500565
1467	UBE2D1	0.500446
1468	MRPL9	0.500334
1469	DBR1	0.500316
1470	TUBD1	0.500274
1471	PCGF5	0.500211
1472	CALM2P3	0.500205
1473	KPNA4	0.500095
