# Supplementary material for: UBE2D3 Activates SHP-2 Ubiquitination to Promote Glycolysis and Proliferation of Glioma via Regulating STAT3 Signaling Pathway
Source: Front Oncol. 2021 Jun 14;11:674286. doi: 10.3389/fonc.2021.674286 (PMC8236812; doi:10.3389/fonc.2021.674286)
Supplement: Supplementary file 3 [file Table_2.xlsx]

## Sheet: Sheet1
	Table S2. HALLMARK_IL6_JAK_STAT3_SIGNALING
PROBE	RANK IN GENE LIST	RANK METRIC SCORE	RUNNING ES	CORE ENRICHMENT
HAX1	232	0.686961	0.0250962	Yes
IFNGR1	421	0.646577	0.0496986	Yes
IFNGR2	1376	0.510083	0.0430636	Yes
CD9	1400	0.508042	0.0664262	Yes
IL10RB	1423	0.505106	0.0896818	Yes
CSF2RA	1827	0.461017	0.0985297	Yes
BAK1	2113	0.431388	0.109786	Yes
FAS	2125	0.429957	0.129831	Yes
STAM2	2259	0.416794	0.145309	Yes
MAP3K8	2466	0.399738	0.157617	Yes
CD14	2523	0.394992	0.174549	Yes
TLR2	2621	0.387942	0.189821	Yes
PTPN2	2754	0.37778	0.203479	Yes
IL7	2832	0.370585	0.218574	Yes
HMOX1	3018	0.353763	0.22938	Yes
IL2RA	3101	0.347406	0.243213	Yes
IL6	3265	0.335364	0.253857	Yes
EBI3	3356	0.328237	0.266522	Yes
LEPR	3396	0.325406	0.280701	Yes
PLA2G2A	3427	0.322476	0.295033	Yes
IL1R2	3653	0.305517	0.302256	Yes
CXCL13	3712	0.301815	0.314702	Yes
CXCL1	3953	0.286185	0.320523	Yes
IL2RG	4006	0.282919	0.332267	Yes
CXCL10	4027	0.281422	0.344973	Yes
IL18R1	4098	0.277727	0.355888	Yes
CD36	4111	0.276906	0.36864	Yes
TNFRSF12A	4153	0.274259	0.380327	Yes
IL15RA	4265	0.26764	0.389439	Yes
IL12RB1	4482	0.255669	0.394588	Yes
CXCL3	4497	0.255008	0.406235	Yes
CCR1	4511	0.254452	0.417888	Yes
GRB2	4549	0.252122	0.428655	Yes
CCL7	4682	0.244489	0.435989	Yes
CXCL11	4985	0.228931	0.437089	Yes
CD44	4993	0.228509	0.447706	Yes
TNFRSF1A	5054	0.225711	0.456476	Yes
IL13RA1	5056	0.225599	0.467148	Yes
IL1R1	5172	0.218886	0.473817	Yes
REG1A	5418	0.207093	0.475723	Yes
IL6ST	5450	0.20615	0.484503	Yes
IRF1	5493	0.204233	0.492836	Yes
PDGFC	5566	0.201668	0.500077	Yes
PF4	5628	0.198968	0.507546	Yes
CSF3R	5650	0.198084	0.516266	Yes
IL1B	5770	0.193177	0.521586	Yes
TNF	5821	0.190672	0.529017	Yes
CSF2	5947	0.185888	0.533796	Yes
CSF2RB	5955	0.185715	0.542382	Yes
SOCS3	6215	0.176658	0.542392	Yes
PIK3R5	6233	0.176073	0.550197	Yes
CXCL9	6562	0.164436	0.547397	No
TGFB1	6822	0.154823	0.546371	No
TNFRSF1B	7465	0.133063	0.531932	No
LTBR	7481	0.132614	0.53774	No
LTB	7562	0.130059	0.541325	No
SOCS1	8171	0.113123	0.527039	No
IL9R	8238	0.111156	0.53018	No
IFNAR1	9248	0.0859758	0.501644	No
A2M	9520	0.0798533	0.496672	No
OSMR	9563	0.0786224	0.499045	No
IL4R	9995	0.0694468	0.488409	No
DNTT	11702	0.0355943	0.434951	No
ITGA4	11903	0.0322309	0.430016	No
INHBE	12376	0.0233207	0.415865	No
STAT1	12571	0.0197043	0.410529	No
PIM1	12607	0.0189764	0.410298	No
CSF1	13743	-6.14757e-05	0.373612	No
IL17RB	14769	-0.0155305	0.341216	No
MYD88	15217	-0.0221599	0.327818	No
CD38	16017	-0.0340609	0.303607	No
ITGB3	16096	-0.035161	0.302754	No
ACVRL1	18635	-0.0725172	0.224155	No
CRLF2	19632	-0.0886994	0.196168	No
STAT3	21816	-0.127648	0.13166	No
IL3RA	22062	-0.132742	0.130038	No
PTPN1	22200	-0.135296	0.13203	No
TNFRSF21	22890	-0.151132	0.116929	No
IRF9	24038	-0.182138	0.0884946	No
STAT2	24519	-0.196851	0.0823191	No
JUN	25266	-0.22365	0.0688168	No
CNTFR	25512	-0.234442	0.0720212	No
IL17RA	26272	-0.271209	0.0603553	No
ACVR1B	26936	-0.31065	0.053664	No
PTPN11	28254	-0.423737	0.0311981	No
TYK2	29167	-0.562841	0.0284241	No
CBL	29515	-0.664001	0.0487135	No
